# Supplementary material for: Surface-Modified Multifunctional Thymol-Loaded Biodegradable Nanoparticles for Topical Acne Treatment
Source: Pharmaceutics. 2021 Sep 18;13(9):1501. doi: 10.3390/pharmaceutics13091501 (PMC8471012; doi:10.3390/pharmaceutics13091501)
Supplement: Supplementary file 1 [file pharmaceutics-13-01501-s001.zip]

Archive with 1 entries (1 files):
- pharmaceutics-1362172-supplementary.pdf
